# Supplementary material for: Performance of the LIAISON® SARS-CoV-2 Antigen Assay vs. SARS-CoV-2-RT-PCR
Source: Pathogens. 2021 May 26;10(6):658. doi: 10.3390/pathogens10060658 (PMC8228578; doi:10.3390/pathogens10060658)
Supplement: Supplementary file 1 [file pathogens-10-00658-s001.zip]

Archive with 1 entries (1 files):
- pathogens-1203466-supplementary.pdf
